# Supplementary material for: Development of a consensus-based core outcome set for post-treatment recovery in adults with epilepsy and comorbid depression or anxiety: A Delphi and ICF-guided protocol
Source: PLoS One. 2025 Aug 22;20(8):e0330617. doi: 10.1371/journal.pone.0330617 (PMC12373203; doi:10.1371/journal.pone.0330617)
Supplement: S2 File — (ZIP) [file pone.0330617.s002.zip]

Archive with 2 entries (2 files):
- S2 File. Study protocol in Chinese.pdf
- S2 File. Study protocol in English.pdf
